# Supplementary material for: S100a9 lactylation triggers neutrophil trafficking and cardiac inflammation in myocardial ischemia/reperfusion injury
Source: J Clin Invest. 2025 Oct 9;135(24):e194664. doi: 10.1172/JCI194664 (PMC12700540; doi:10.1172/JCI194664)
Supplement: Supporting data values [file jci-135-194664-s188.xlsx]

## Sheet: Figure 1
F1I						F1K						F1O
Sham	4h	12h	24h	72h		Sham	4h	12h	24h	72h		Con	MI/R
1.01808	0.810021	1.40499	1.26738	0.321044		0.600639	0.123863	1.21486	1.6372	0.424942		50.276	54.7178
0.999637	0.833687	1.42815	1.12112	0.315035		0.733974	0.12059	1.42719	2.01742	0.674332		22.7574	63.039
1.05485	0.838202	1.45557	1.2914	0.317423		0.786334	0.116196	1.12388	1.77153	0.544597		35.2861	43.5663
0.976415	0.853658	1.34573	1.23076	0.432513		0.614244	0.114929	1.1971	1.5771	0.516146		29.0745	56.5755
0.880161	0.812428	1.47714	1.09761	0.248985		0.862193	0.171021	1.09487	1.32983	0.788888		32.0572	50.2349
1.07086	0.641947	1.54268	1.16945	0.265743		1.33942	0.199971	0.512695	1.38103	1.19384		32.2447	47.2991
						1.53309	0.237643	2.22573	3.2821	0.844449		29.9007	41.9665
						1.00912	0.178957	0.913062	1.57026	1.85023		36.1885	47.4456
						1.22653	0.248403	2.13908	2.61301	1.30721		27.5919	38.4681
						1.29446	0.15082	1.50927	2.05707	1.64777		16.5106	50.1763
												29.9593	44.0937
												32.4557	67.6626
												5.25944	46.5256
												14.4362	38.638
												13.399	58.2221
												18.0108	49.2856
												39.4994	42.4411
												36.9855	55.925
												53.2821	66.098
												47.6565	64.2579
												48.4887	57.1439
												24.5974	53.0477
												41.8493	46.4084

## Sheet: Figure 2
F2E				F2G
sham	WT MID1	S100k26r MID1		EF	WT+SHAM								WT+IR								S100A9K26R+IR
2.48461	36.7726	12.455		PRE	89.89	90.99	89.47	88.26	92.14	91.31	92.78	91.69	95.5	95.23	92.06	92.55	90.75	89.45	91.12	93.48	94.41	90.75	90.93	91.95	92.38	89.47	90.98	89.06
2.83031	32.6594	16.949		IR	87.25	89.71	90.02	90.43	89.36	90.58	89.66	90.58	44.33	45.23	46.88	49.54	51.46	53.42	53.88	54.44	65.14	66.1	66.33	66.86	67.05	68.28	69.05	73.62
3.10328	55.8686	15.3887
4.16294	48.8931	17.1976
3.27974	36.4913	11.0191		FS	WT+SHAM								WT+IR								S100A9K26R+IR
3.82085	34.0195	17.392		PRE	54.39	56.14	53.7	51.92	58	56.6	59.26	57.38	65.12	64.44	57.78	58.7	55.56	53.49	56.1	60.47	62.71	55.56	55.51	57.5	58.49	53.7	56	53.23
				IR	50.77	54	54.55	55.1	53.57	55.56	54.1	55.56	18.52	18.92	19.7	21.25	22.36	23.38	23.4	23.81	30.67	31.15	31.43	31.67	32	32.61	33.33	36.99
				LVIDD	WT+SHAM								WT+IR								S100A9K26R+IR
				PRE	0.3	0.3	0.29	0.28	0.27	0.28	0.29	0.33	0.23	0.24	0.24	0.25	0.24	0.23	0.22	0.23	0.31	0.24	0.23	0.21	0.28	0.29	0.27	0.33
				IR	0.35	0.27	0.29	0.26	0.3	0.34	0.33	0.34	0.43	0.39	0.35	0.43	0.45	0.41	0.295	0.34	0.4	0.33	0.37	0.32	0.4	0.288	0.35	0.39
				LVIDS	WT+SHAM								WT+IR								S100A9K26R+IR
				PRE	0.14	0.13	0.13	0.13	0.11	0.12	0.12	0.14	0.08	0.09	0.1	0.1	0.11	0.11	0.1	0.09	0.12	0.11	0.1	0.09	0.12	0.13	0.12	0.15
				IR	0.14	0.12	0.13	0.12	0.14	0.15	0.15	0.15	0.35	0.32	0.28	0.34	0.35	0.31	0.226	0.26	0.28	0.22	0.26	0.22	0.27	0.194	0.23	0.25
F2K						F2M-EF							F2M-FS							F2M-LVIDD							F2M-LVIDS
WT>WT+SHAM	WT>WT+MI/R	S100A9K26R>WT+MI/R	WT>WT+MI/R+RS100A9	S100A9K26R>WT+MI/R+RS100A9		WT>WT+SHAM	WT>WT+MI/R	S100A9K26R>WT+MI/R	WT>WT+MI/R+RS100A9	S100A9K26R>WT+MI/R+RS100A9			WT>WT+SHAM	WT>WT+MI/R	S100A9K26R>WT+MI/R	WT>WT+MI/R+RS100A9	S100A9K26R>WT+MI/R+RS100A9			WT>WT+SHAM	WT>WT+MI/R	S100A9K26R>WT+MI/R	WT>WT+MI/R+RS100A9	S100A9K26R>WT+MI/R+RS100A9			WT>WT+SHAM	WT>WT+MI/R	S100A9K26R>WT+MI/R	WT>WT+MI/R+RS100A9	S100A9K26R>WT+MI/R+RS100A9
3.85937	50.0224	18.3738	56.0261	36.0963		90.02	47.32	65.04	31.5	66.33			54.69	17.5	30.56	12.5	31.43			0.34	0.43	0.38	0.51	0.37			0.15	0.35	0.27	0.45	0.26
5.20848	52.4287	22.5986	58.3708	33.9664		91.6	44.41	66.47	34.83	43.06			57.14	18.6	31.03	13.95	17.81			0.3	0.46	0.182	0.46	0.39			0.13	0.37	0.125	0.39	0.32
2.63028	35.1198	20.736	49.3274	30.7882		91.15	45.31	67.05	34.83	49.71			56.25	19.05	32	13.95	21.15			0.26	0.45	0.4	0.46	0.326			0.11	0.36	0.27	0.39	0.257
1.90563	36.1725	24.1354	46.8997	29.7882		92.14	41.43	69	36.1	51.46			58	17.07	33.33	14.47	22.22			0.27	0.44	0.37	0.41	0.38			0.11	0.36	0.25	0.35	0.3
3.17973	50.0803	23.5475	61.5347	35.4174		93.65	41.6	72.09	36.36	53.24			60.57	17.11	35.71	14.63	23.19			0.25	0.41	0.37	0.44	0.37			0.1	0.34	0.24	0.37	0.28
4.88514	39.9068	18.5019	59.1043	27.6503		89.09	43.06	73.09	36.73	54.56			53.06	17.81	36.11	14.89	24.05			0.26	0.39	0.226	0.5	0.42			0.12	0.32	0.144	0.43	0.32
						94.48	43.42	73.94	37.42	55.71			62.75	18.07	37.1	15.07	24.66			0.27	0.44	0.33	0.39	0.39			0.1	0.36	0.21	0.33	0.29
						93	53.98	75.25	38.03	56.46			59.57	23.68	38.36	15.38	25			0.25	0.41	0.39	0.408	0.34			0.1	0.31	0.24	0.345	0.26

## Sheet: Figure 3
F3A							F3C
Sham	4h	12h	24h	72h			WT	PADI4-/-
236.346	563.049	311.839	422.059	257.758			739.671	391.799
152.617	611.932	297.143	633.824	90.2149			401.277	599.384
94.0064	706.179	265.988	521.992	198.747			486.271	522.922
182.475	491.484	293.377	473.789	38.3975			449.777	379.002
259.253	789.592	308.018	583.715	105.223			761.537	432.242
253.724	606.809	338.292	504.651	35.8698			781.23	285.636
193.692	828.551	265.694	447.336	33.0262			675.418	294.799
170.785	649.553	307.431	484.37	152.459			587.242	358.623
44.8746	505.827	362.981	417.076	85.0016
112.016	541.097	354.831	432.64	77.7345
74.7329	682.179		494.952	267.31
	732.439		404.13	161.78
	615.459		536.688
F3E
	WT						PADI4-/-
CON	2.71452	2.48287	2.4101	2.41117	2.52856	2.68992	2.85645	2.88598	2.40615	2.92674	2.58296	2.84394
PMA	8.14487	8.30788	6.91706	6.54605	6.72516	6.67037	2.45908	3.00036	3.50964	3.51616	3.37333	2.692
F3H
	WT						S100A9K26R						S100A9-/-
CON	3.39	3.48	3.33	3.61	3.74		3.49	3.02	3.42	3.629	3.739		3.61	3.871	3.728	3.563	3.771
PMA	25.6	27.7	27.7	29.1	26.7		8.31	8.61	9.393	9.041	10.559		9.5	9.371	9.745	10.35	7.767
F3I
	WT						S100A9K26R						S100A9-/-
CON	0.111682	0.109318	0.123995	0.118129	0.125148		0.128267	0.130852	0.105323	0.12604	0.0957096		0.123506	0.103152	0.117371	0.113403	0.12
PMA	0.274709	0.28934	0.243626	0.235795	0.273084		0.128266	0.145749	0.13931	0.147838	0.155452		0.142509	0.134689	0.1375	0.131148	0.143411
F3J
	WT						S100A9K26R						S100A9-/-
CON	5.60715	6.4902	7.2036	6.80145	7.09665		5.63955	5.63295	6.47075	6.44685	6.94905		6.0075	6.14025	5.51205	7.4562	7.0596
PMA	2.1294	3.7597	2.2906	2.1234	2.0844		4.0235	4.27675	4.29525	5.446	5.19225		4.29	4.316	4.81525	5.0535	5.7265

## Sheet: Figure 4
F4G				F4G				F4G					F4H				F4H				F4H
CXCR2				ITGA2				RHOJ					CXCR1				ITGA2				RHOJ
Sham+WT	WT+MI/R	S100A9K26R+MI/R		Sham+WT	WT+MI/R	S100A9K26R+MI/R		Sham+WT	WT+MI/R	S100A9K26R+MI/R			Sham+WT	WT+MI/R	S100A9K26R+MI/R		Sham+WT	WT+MI/R	S100A9K26R+MI/R		Sham+WT	WT+MI/R	S100A9K26R+MI/R
1.03883	1.69496	0.876956		1.00341	1.80483	0.780157		1.11652	1.37956	0.966667			0.000391375	1.63001	0.000164611		0.000488745	1.91883	0.000346311		0.000589662	2.0124	0.000314494
1	1.82158	0.818665		1.0487	1.96924	0.96875		1.00029	1.5459	0.862292			0.000255419	1.64273	0.000595326		0.000880557	2.20478	0.000640594		0.000976931	2.07331	0.00074301
1.00243	1.64023	0.83386		1.1051	1.87425	0.747367		1.07622	1.40449	0.785598			0.00012312	1.16836	0.000149273		0.000425936	2.09184	0.000298502		0.000843119	1.97393	0.000516687
1.01717	1.84694	0.811009		1.06385	1.99078	0.760469		1.00092	1.54911	0.904969			0.000193133	1.35511	0.000290935		0.000173607	2.29996	0.000272841		0.000776071	2.04873	0.000169159
1.01865	1.79264	0.611749		1.08866	1.96259	0.884565		1.1441	1.75614	1.11252			0.00045056	1.51178	0.000511679		0.000160944	1.97889	0.000737097		0.000827046	1.96604	0.000797899
1.02523	1.67648	0.664604		1.00965	1.93425	0.720577		1.00751	1.54754	0.869356			0.000649628	1.37043	0.000167186		0.000268816	2.10203	0.000349497		0.00054164	1.90697	0.000261302
F4I															F4J
Mg	TNFA	WT						S100A9K26R							WT	S100A9K26R
-	-	24.5791	26.8704	27.766	26.3158	28.4008	17.6322	26.9126	25.1357	13.3679	26.2901	21.3008	19.7449		45.8533	29.0598
+	-	26.0043	27.9341	29.4945	29.0256	27.2824	28.3654	25.051	22.6766	24.3356	23.5696	27.9612	19.0236		50.0082	25.0842
-	+	56.8458	43.4627	54.4875	45.8631	58.8929	60.62	31.7861	31.4157	33.6516	31.6462	33.6715	33.125		42.7778	22.1429
+	+	66.4563	65.2938	64.3679	64.5422	66.4071	63.3252	40.2791	41.6799	40.8433	36.8045	38.2609	39.0105		47.619	15.59
															57.3611	20.4386
F4K
	WT				S100A9K26R
Sham	2.958	3.7635	3.0212	2.861	2.881	5.13	1.6642	1.9472
MI	8.8192	7.5026	6.4045	7.1533	4.6664	3.799	2.7773	2.9931
F4L				F4M
WT	S100A9K26R			WT	S100A9K26R
11955	3380			159450	38450
5915	3550			240600	29450
8405	2340			260650	56300
13600	4315			152050	70250
6495	3115			146900	21600
5585	1865			131750	33450

## Sheet: Figure 5
F5K					F5Q
con	ala100	ala200				control				ALA				AC				LA
1.77953	4.4898	2.77701			37	95.3827	100.821	101.061	102.735	96.3648	100.383	100.169	103.083	96.2865	98.9359	101.349	103.429	99.9579	102.267	99.5366	98.2387
1.84515	3.81387	2.86232			40	90.3373	96.6823	102.551	96.208	95.9097	99.3248	99.3441	98.6248	95.5645	100.666	100.273	101.187	103.483	97.1123	97.3593	99.5118
1.62203	2.68514	3.76137			43	80.9441	92.4793	97.6978	89.4972	92.7901	95.4709	90.8113	94.2935	92.7019	94.747	98.1863	96.9558	99.3604	97.8023	97.2313	98.8479
1.54984	2.65889	3.64325			46	80.0921	85.2787	90.9833	75.7046	92.1912	91.5793	87.4377	90.0935	89.7894	90.0875	94.5458	93.6105	96.006	93.1251	98.6885	96.4461
1.34641	2.77045	2.91482			49	68.4665	80.423	89.3205	69.2159	85.8375	88.1265	87.1023	82.7272	86.4296	88.0801	92.0337	92.1823	94.8676	89.7418	100.947	93.6886
1.9764	2.63264	2.98045			52	62.1318	75.2839	72.4303	72.6015	79.9743	81.2579	82.411	77.9982	82.1722	84.2509	85.5551	88.7724	92.9092	91.142	86.2718	92.2914
					55	60.119	75.6627	69.2761	59.4594	71.4772	72.6811	76.3007	71.5812	79.0551	75.704	75.521	83.9667	91.3322	82.5435	92.4368	92.7373
					58	54.1494	68.9832	62.8191	65.4461	69.7478	68.2617	67.811	65.7433	70.6861	71.7675	70.3017	80.581	84.3184	87.9159	82.7493	78.7965
					61	52.779	61.8722	58.0752	53.919	60.0968	57.8953	63.5461	65.8665	63.1589	69.063	65.987	68.9323	75.6174	80.0097	89.9529	73.985
					64	33.0537	43.1941	40.267	36.5506	52.3838	43.6683	53.2094	56.1184	47.9275	56.0631	53.3316	59.6328	60.1047	72.961	80.3117	50.9063

## Sheet: Figure 6
F6B				F6C			F6C			F6C				F6D			F6D			F6D
con	ALA			CXCR2			ITGA2			RHOJ				CXCR2			ITGA2			RHOJ
1.25772	1.83431			CON	ALA		CON	ALA		CON	ALA			CON	ALA		CON	ALA		CON	ALA
0.82346	1.47539			1.00109	0.63109		1.03009	0.355745		1.00316	0.690993			1.45465	0.843117		2.0207	1.44309		2.40131	1.16033
1.38518	1.93297			1.03497	0.705913		1.0001	0.407663		1.01024	0.772887			1.62922	0.41868		2.56307	1.42676		2.74063	0.824178
1.04089	1.71368			1.0007	0.581272		1.02192	0.735209		1.07679	0.552461			1.49459	0.540134		2.91982	1.46002		2.67526	0.926352
0.0944185	0.749877			1.02381	0.682621		1	0.278641		1.09365	0.643545			1.3748	0.393246		2.56262	0.926957		2.65809	0.854849
1.39832	2.43652			1.04064	0.356533		1.01308	0.780668		1.18939	0.677834			1.6198	0.491318		2.94445	0.73047		3.56056	0.717108
				1.04356	0.595242		1.02478	0.438425		1.13959	0.720104			1.44509	0.267244		2.50267	1.07119		3.71238	1.08193
F6E
	CON						ALA
SHAM	2.641	2.8	1.999	2.8445	3.447	3.4405	2.641	1.68	3.099	1.8445	2.447	3.105
MI/R	6.357	6.249	5.835	7.117	6.312	6.168	3.136	3.768	4.912	3.398	4.558	3.788
F6G
NEUTROPHIL	CON					ALA
SHAM	6400	6000	5500	8900	10200	6900	9700	8100	4500	10900
MI/R	301800	171700	151800	149800	163700	71850	118100	111000	108150	139600
F6G
LY6CHI MONO/MACRO	CON					ALA
SHAM	2000	3800	2400	3200	6900	3800	2800	3400	3000	5900
MI/R	51300	65850	48750	49050	58150	36600	40300	42700	36900	28800
F6H
	CON						ALA
SHAM	1	0.821817	0.987341	1.23876	1.04375	0.838035	1.16973	0.887489	1.12725	1.36939	1.23368	2.24082
MI/R	17.6873	21.3604	21.7907	25.0142	16.322	15.3725	4.19837	5.52211	7.54302	8.74729	9.59693	10.4772
F6J
	CON								ALA
SHAM	92.78	92.19	93.71	92.34	89.26	91.66	94.15	92.76	90.43	89.89	92.07	91.53	90.26	91.85	93.43	91.28
MI/R	46.83	49.79	50.68	53.67	53.98	55.12	57.14	58.36	62.23	62.68	61.83	63.27	63.34	65.52	67.03	68.15
F6K
	CON								ALA
SHAM	59.18	58.18	61.11	58.33	53.45	57.14	62	59.38	55.1	54.39	58.06	57.14	55	57.63	60.66	56.67
MI/R	19.72	21.33	21.98	23.33	23.68	24.32	25.61	26.15	28.57	28.81	28.36	29.33	29.49	31.11	31.94	32.95

## Sheet: Figure 7
F7B
SURVIVAL	DEATH
36.3161	34.2725
34.0869	39.0022
37.6983	29.2887
35.2946	28.4149
25.7934	36.94
34.6259	33.3644
22.7342	30.3282
35.8654	33.9229
32.3993	38.9108
30.517	30.6868
28.0503	31.7602
18.6859	33.1815
33.8919	31.2668
36.0139	30.9936
20.598	38.013
30.0615	36.7662
33.9249	32.3573
18.505	41.5198
37.0927	36.3466
36.4014	31.659
36.6846	39.1575
28.6078	38.2926
35.0157	35.6979
34.5483	40.9482
19.0313	33.3082
40.7106	45.0412
19.7838	26.7927
15.7314	44.158
16.5724	29.593
24.562	26.0711
41.0426	38.7204
33.6431	27.4815
18.9882	30.5116
40.9329	42.4922
35.3325	40.4396
16.9219	32.2344
41.3106	30.6786
16.8437	48.1719
34.2186	30.3558
34.9	33.0257
24.7922	38.3109
21.0627	27.5493
30.4331	34.916
21.404	37.6104
33.3973	31.3509
33.4078	33.5083
28.7277	32.457
39.3228	35.8617
29.8664	26.0197
39.0631	24.5044
27.6007	30.5573
36.4867	37.1566
37.9332	38.1509
29.2912	29.8427
30.7119	39.928
35.6512	25.2178
39.6225	23.8156
25.3139	23.2358
35.0128	45.7812
29.7438	38.0002
32.4592	34.4554
17.294	42.0993
23.3592	39.5116
35.4482	38.122
37.9332	30.3502
28.2332	47.6755
34.096	46.7953
32.0576	40.1686
30.7748	36.2369
29.9269	47.0664
36.949	33.5892
40.3756	35.3875
32.0696	33.4501
22.9131	32.3234
32.5581	34.8117
32.5461	51.7289
32.6121	36.0877
26.7208	37.7353
28.2901	32.6667
33.739	39.6204
33.2175	38.3487
36.8734	34.4793
32.5701	34.1616
33.9249	31.3756
40.9664	30.405
38.0946	39.9972
30.7718	33.0796
33.8439	34.1137
36.5264	53.2881
30.3342	35.4294
38.4479	39.158
40.062	40.7198
40.534	39.2702
32.7889	33.0409

## Sheet: Figure S1
S1A													S1B			S1H						S1I							S1J-S100A9/GAPDH			S1J-S100A9K26LA/GAPDH				S1L
	Sham					MIR							SHAM	MI/R		Sham	4h	12h	24h	72h		Sham	4h	12h	24h	72h			SHAM	MI/R		SHAM	MI/R			S100A9			S100A9K26LA
KAC	0.916952	0.969029	0.939886	1.14385	1.03364	0.929157	0.730749	0.941523	0.77795	0.928682			0.995274	2.00177		1.16149	1.16	1.44637	1.27345	0.571773		0.791141	1.0763	3.36333	1.24536	0.504614			0.910313	1.0587		0.848712	0.937526			Con	MI/R		Con	MI/R
KCR	1.02703	1.02129	1.03464	0.95013	0.96722	0.96451	0.941013	1.02665	0.989781	0.922407			0.650582	1.65178		1.06452	1.09314	1.39443	1.21205	0.864664		1.63504	1.65929	4.05402	1.64423	0.928867			1.06446	1.01955		1.02472	0.913153			0.354953	0.991767		0.457468	1.58174
PHO	1.05925	0.949939	1.05209	0.939169		1.28395	1.16779	1.27257	0.823225				1.28307	1.80742		0.673745	0.807541	1.39659	1.16033	0.737603		1.95191	1.11751	2.37193	1.19861	0.540237			0.917479	1.01349		0.942985	1.01123			0.811544	1.60678		0.180954	2.94276
KLA	1.0444	0.889112	1.0916	0.974888		1.26496	1.13074	1.31071	1.42717				1.07107	1.95495		1.09629	1.00026	1.34606	1.3031	0.532578		0.786721	0.738528	3.87146	1.17708	0.566506			1.10775	0.98714		1.04421	1.19779			1.25726	1.62749		0.187659	4.23114
																1.07183	1.02863	1.21441	1.13379	0.896787		0.668475	1.33512	3.82385	1.18136	0.613539										1.92147	2.05193		2.48633	5.29127
																0.932121	0.682202	1.28104	0.997303	0.846166		0.693454	0.636313	2.06018	1.04155	0.802602										1.20468	1.09498		0.831373	1.61411
																						0.755499	3.58823	2.09208	1.69088	1.06387										2.11224	1.38302		1.67572	3.30563
																						0.924373	1.02952	1.36998	1.3292	1.17565										0.541581	1.22711		0.0479899	2.50128
																						0.590386	1.27164	1.86327	1.86837	1.312										0.423175	1.63256		0.0906524	2.35206
																						1.203	1.01652	1.23162	1.36864	2.0196										1.54484	1.58184		0.741459	4.33456
																																				0.834179	1.84366		2.00728	4.31319
																																				0.384516	1.82731		2.07665	2.09953
																																				1.30148	2.95339		1.12572	6.53975
																																				0.339091	1.3462		0.0974925	3.71174
																																				0.580168	1.54024		0.206452	2.39715
																																				1.16077	1.84692		0.375214	4.03195
																																				1.18766	2.52712		1.66047	4.12547
																																				0.35515	1.51928		1.00069	3.59226
																																				0.879822	1.7244		1.0965	6.54559
																																				0.262074	1.44544		0.0738271	2.38092
																																				1.29953	1.41848		0.106564	4.69691
																																				1.52778	1.56553		1.53452	4.37045
																																				1.01607	0.963636		1.11828	1.07104
																																				1.69997	2.42621		3.82072	4.23392

## Sheet: Figure S2
S2D				S2E					S2E				S2E
WT	K26R	K26Q		S100A9K26LA					PANKLA				S100A8
49.5	52.7	50		WT	K26R	K26Q			WT	K26R	K26Q		WT	K26R	K26Q
51	50	51.8		0.888287	0.243144	0.451811			1.02031	0.600861	0.41107		1.23801	0.840042	0.943619
51.6	49.5	47.8		1.09355	0.297957	0.136621			1.04573	0.605309	0.382225		0.730939	1.14752	0.903309
				1.03727	0.202748	0.34409			0.994785	0.137381	0.317842		1.28001	0.93218	1.14703
				0.980892	0.659463	0.313209			0.939175	0.281976	0.401402		1.30302	1.29852	1.09966
													1.08136	1.21887	0.62978
													0.786734	1.04169	0.892036

## Sheet: Figure S3
S3B						S3C						S3D
Neutrophils	DCs	Monocytes	Ly6chi monos			Neutrophils	DCs	Monocyte/macrophages	Ly6chi mono/macros			Neutrophils	DCs	Monocytes	Ly6chi monos
88.9	1.39	6.94	0			73.2	0	11	7.337			61.4	0.58275	17	16.422
71.7	2.47404	6.01	5.65541			72.8	0.39	2.33	1.165			63.1	4.23336	13.9	6.4357
72.8	2.09638	8.19	7.80507			55.1	2.98095	15.9	10.5258			83.3	0	0	0
84.7	0.3504	5.67	3.98034			77	0.0615	11.9	2.2253			75	0.20826	9.28	7.34976
87.5	0	5.63	0.077131			68	0.7503	19.6	9.9372			61.5	0	10.7	0
78.9	0	4.21	2.105			69.4	2.4276	9.71	4.3695			73.9	0.09632	5.29	3.20045
65.6	2.19	11.5	8.763			69.1	0.76	20.7	9.315			72	0.0104	7.76	5.1604
62.4	4.5549	16.2	12.4254			65.9	0	9.93	6.0573			66.9	0.24521	5.69	3.99438
75	0.20826	9.28	7.34976			63.8	0	7.76	4.31456			55	0	8.49	5.88357
S3E
	SHAM					MI/R
Neutrophils	598	959	1085	1357	1491	78610	71520	55854	50190	57876
Ly6chi mono/macros	248	247	246	117	532	11040	5586	12736.5	5481	7423.5
DCs	369	660	660	762	576	2929	1048	5428.5	3253	7087.5
S3F
	SHAM					MI/R
Neutrophils	5043	4567.5	4467	3880.5	5012.7	21952	25858	22150	38283	31311
Ly6chi mono/macros	5806	5566	6376.5	3699.3	3471.6	9414	7321.5	9586.5	5586	12537
DCs	4925	6861	5578.5	3118.5	4603.5	10225	9063.5	6048	8116.5	7381.5
S3G
	SHAM					MI/R
Neutrophils	1377	2070	1277	1981	1911	5371	5725	5833	6545	6023
Ly6chi mono/macros	1355	2205	1294	3225	2105	4948	4206	3910	3368	4272
DCs	1712	3057	1493	2157	1184	4294	4609	3941	3088	3208

[truncated: 13 more sheets: Figure S4, Figure S5, Figure S6, Figure S7, Figure S8, Figure S9, Figure S10, Figure S11, Figure S12, Figure S13,  Figure S14, Figure S15, Figure S17]
